# Supplementary material for: Hop (Humulus lupulus L.) Phenolic Compounds Profile Depends on Cultivar and Plant Organ Maturity
Source: Molecules. 2025 May 29;30(11):2365. doi: 10.3390/molecules30112365 (PMC12155585; doi:10.3390/molecules30112365)
Supplement: Supplementary file 1 [file molecules-30-02365-s001.zip]

Archive with 1 entries (1 files):
- molecules-3632326-supplementary.pdf
